# Supplementary material for: Correlation study of FGF23/D-serine in maintenance hemodialysis patients with combined hearing impairment
Source: PLoS One. 2023 Jan 17;18(1):e0280378. doi: 10.1371/journal.pone.0280378 (PMC9844913; doi:10.1371/journal.pone.0280378)
Supplement: S1 Data — (XLSX) [file pone.0280378.s001.xlsx]

## Sheet: 3组对照
group（0，Control；1，ESRD+NH；2，ESRD+HI)	Hearing（0,NH;1,HI）	Age（Y)	Gender（0，male；1，female）	e-GFR	Duration of dialysis（month）	DM（0，None；1，Yes）	Hypertension（0，None；1，Yes）	Height(cm)	Weight(kg)	BMI（kg/m2）	BUN（mmol/l）	CRE（umol/l）	UA（mmol/l）	HB（g/l）	RBC（*1012/L)	ALB（g/l）	K（mmol/l）	Ca（mmol/l）	P（mmol/l）	PTH(pg/ml）	FGF23（pg/ml）	D-ser（μM）
1	0	37	0	90.4		0	1	178	75	23.67	5.15	92.7	429.3	160	5.33	46.1	3.79	2.3	1.2	76	54.01	1.67
1	0	34	0	123.25		0	1	175	60	19.59	4.83	73	377.8	174	5.87	47.9	4.18	2.37	1.45	20	5.24	1.73
1	0	35	1	98.92		0	1	165	62	22.77	6.07	68.9	280.5	129	4.3	42.1	3.97	2.28	1.33	45	26.38	2.21
1	0	50	0	111.44		0	1	168	65	23.03	6.79	72.3	385.8	159	5.08	42.9	3.72	2.25	1.03	26	13.72	1.08
1	0	53	1	116.39		0	1	160	62	24.22	5.37	53	433.1	147	4.72	43.6	3.73	2.31	1.29	30.3	13.89	2.14
1	0	49	1	102.65		0	0	159	60	23.73	4.52	61.6	340.3	137	4.37	42.7	3.27	2.27	0.97	16	9.07	2.67
1	0	30	1	105.78		0	0	162	70	26.67	6.4	67.1	370.2	163	5.82	46.9	4.06	2.42	0.98	18.8	4.82	1.63
1	0	53	0	89.89		1	0	174	72	23.78	5.01	83.4	204.4	144	4.34	43.1	3.81	2.15	1.14	27.3	16.38	2.51
1	0	32	1	122.36		0	0	160	64	25	5.27	58.8	261.9	125	4.09	38.3	3.38	2.16	1.48	37	21.02	2.07
1	0	26	1	104.64		0	0	172	52	17.58	4.95	69.3	331	141	5.03	45.3	3.84	2.35	1.36	39	20.27	1.68
1	0	33	1	102.1		0	0	165	55	20.2	3.29	67.9	265.8	159	5.17	45.9	3.55	2.29	1.24	22.2	12.37	2.18
1	0	35	0	88.11		0	0	175	68	22.2	7	95.8	348.3	167	5.15	50.4	4.09	2.53	1.51	46	33.6	4.52
1	0	44	0	99.82		1	1	162	76	28.96	7.28	82	369	163	5.11	42	3.62	2.26	1.22	48.3	126.16	2.25
1	0	42	0	92.67		0	0	176	88	28.41	6.68	87.2	394.5	179	5.81	45.9	3.78	2.29	1.12	25.8	12.78	2.26
1	0	53	1	101.6		1	1	166	60	21.77	5.38	60	233.9	143	4.4	43.8	4.07	2.26	1.19	32.3	20.03	1.41
1	0	52	0	77.5		0	1	163	71	26.72	6.31	76.5	391.5	170	5.63	50.3	4.06	2.32	1.46	27.3	19.66	2.1
1	0	30	0	115.11		0	0	168	53	18.78	5.04	78.6	412	149	4.85	48.3	3.54	2.43	1.23	35.5	10.92	1.57
1	0	53	1	85.51		0	0	163	62	23.34	4.26	69.6	245	148	4.63	44	4.43	2.34	1.29	55.2	32.9	2
1	0	48	0	110.24		0	0	171	73	24.96	4.31	73.8	390.8	162	4.97	43.1	3.87	2.29	0.91	67.6	47.01	1.86
1	0	51	0	96.02		0	0	168	63	22.32	4.78	81.3	339.4	162	5.34	45.6	3.89	2.39	0.98	53.2	43.39	1.6
1	0	38	0	126.95		0	0	175	86	28.08	5.89	69.6	294.3	167	5.75	43.9	3.7	2.35	1.22	32	19.77	2.5
1	0	39	1	113		0	0	166	58	21.05	5.74	60.3	320.1	128	4.17	46.8	3.63	2.26	1.2	29.9	12.95	2
1	0	53	1	114.12		0	1	163	75	28.23	4.77	54.5	425.4	144	4.95	49.2	4.83	2.48	1.04	58.2	43.18	1.6
1	0	53	1	96.21		0	1	161	52.5	20.25	5.58	62.4	292.2	143	4.7	48.9	3.98	2.48	1.31	67.3	43.83	2.43
1	0	46	0	99.46		0	0	170	73	25.26	2.71	81.3	419.4	186	6.22	47.2	4.2	2.44	1.07	27.4	16.17	1.67
1	0	54	1	106.07		0	1	160	57	22.27	3.12	57.9	296.9	149	5	49	4.02	2.43	1.3	59.6	42.52	2.22
1	0	51	0	73.25		0	1	170	63	21.8	4.42	81.7	401.5	170	5.37	47.4	4.23	2.45	1.39	46.7	38.69	2.19
1	0	49	0	97.38		0	0	172	86	29.07	5.86	81.3	455.8	158	5.07	46.2	4.16	2.47	1.39	24.3	6.51	1.17
1	0	35	0	128.09		0	0	179	89	27.78	7.86	70.3	435.7	167	5.13	47.7	3.5	2.35	1.14	34.5	16.43	0.65
1	0	37	1	143.72		0	0	160	70	27.34	8.42	50	362.9	138	5.12	45.6	3.66	2.32	1.1	26.9	14.8	1.51
2	0	42	1	2.43	121	0	1	168	53.5	18.96	36.97	1437.2	685.4	101	3.3	41.9	4.61	2.44	3.97	430.6	18.23	8.46
2	0	55	1	3.94	30	0	1	150	51.5	22.89	15.41	892.4	432.4	102	3.27	42.8	5.94	2.28	2.55	353.8	26.1	2.36
2	0	27	0	4.06	42	0	1	170	76	26.3	26.65	1293.9	577.9	120	4.28	47.3	4.92	2.41	2.75	541.8	51.32	9.21
2	0	39	1	4.07	28	0	1	160	72.8	28.44	24.26	964	630.4	88	2.95	39.8	5.74	2.14	3.29	977	85.44	6.64
2	0	38	0	2.88	72	0	1	162	66.2	25.22	40.72	1611.2	665.2	105	3.29	46.5	5.36	2.32	2.99	768.1	184.64	7.9
2	0	45	1	4.8	43	0	1	158	39	15.62	21.38	798.4	365.6	121	4.07	43.7	4.34	2.45	1.38	760.2	96.25	11.03
2	0	55	1	3.45	34	0	1	168	51.4	18.21	25.18	995.1	378.9	130	4.38	42.6	4.83	2.38	2.77	106.8	101.61	10.42
2	0	31	0	4.18	27	0	1	179	95	29.65	29.29	1234.6	502.6	92	3.13	40.3	4.13	2.38	2.88	559.1	278.13	11.15
2	0	51	1	2.35	46	0	1	155	45	18.73	28.47	1384	552	110	3.73	40.1	4.99	2.21	1.89	333.5	89.31	9.93
2	0	32	0	4.27	54	0	1	175	55.5	18.12	38.66	1205.5	492.1	104	3.37	40	5.68	2.17	2.08	1984.1	60.48	10.11
2	0	59	1	4.72	73	0	1	155	43.5	18.11	26.33	750.6	506.2	82	2.59	37.5	4.54	2.59	2.14	1163.2	66.19	7.46
2	0	57	0	3.65	31	0	1	163	69.7	26.23	27.96	1207.6	405.5	122	5.25	45.9	5.69	2.41	2.35	319.2	150.89	9.22
2	0	43	1	2.52	33	0	1	155	47.7	19.85	35.89	1401.2	590.2	119	3.83	40.1	5.93	2.07	3.15	761.1	54.22	7.27
2	0	59	1	3.37	29	0	1	158	44	17.63	27.41	993.4	307.1	100	3.11	45	6.08	2.45	1.82	163.7	52.37	10.16
2	0	43	1	4.85	20	0	1	162	60	22.86	29.91	810.7	541.1	86	3.32	38.2	5.81	1.91	3.17	426.8	15.64	9.32
2	0	38	0	4.8	14	1	1	168	65	23.03	26.3	1081.8	461.3	142	5.15	35.4	4.97	2.24	2.58	73.8	192.21	9.57
2	0	38	0	4.88	41	0	1	163	57.6	21.68	20.98	1054.5	415.7	127	3.98	51.4	6.82	2.68	2.29	711.9	127.51	11.48
2	0	44	0	5.22	44	0	1	160	51.5	20.12	18.74	951.8	402.9	124	4.11	42.8	4.5	1.95	2.09	488.6	23.25	10.72
2	0	38	0	4.05	32	0	1	168	54	19.13	30.75	1246.4	480.8	59	2.96	42.1	5.41	2.41	3.34	924.1	38.31	10.35
2	0	54	0	3.21	58	1	1	180	81	25	28.57	1345.3	494.2	123	4.04	44.9	4.91	2.15	2.04	168.6	197.25	9.98
2	0	39	1	2.16	66	0	1	165	71	26.08	37.21	1630.7	620.9	90	2.75	39.4	5.44	2.31	3.31	1067.2	113.52	11.04
2	0	40	1	4.46	107	0	1	155	40.9	17.02	16.96	874.2	409.9	86	3.36	39.1	5.02	2.38	2.03	197.7	51.95	10.66
2	0	46	0	4.01	25	1	1	174	90	29.73	24.88	1170.6	485.7	108	4.47	39.5	4.93	2.02	2.26	38	128.82	3.06
2	0	32	0	2.53	46	0	1	165	54	19.83	36.84	1870.4	544.9	86	2.85	41.7	6.42	2.54	2.75	1244.6	109	15.25
2	0	37	1	3.32	73	0	1	161	58	22.38	27.08	1154.1	491.1	106	3.42	41.9	5.8	2.55	2.25	1701	140.63	7.11
2	0	42	1	3.04	31	0	1	158	68.5	27.44	36.25	1199.6	356.6	115	3.93	38.2	4.93	2.38	3.4	563.9	83.88	9.65
2	0	46	0	5.6	10	0	1	165	61	22.41	27.25	889	373.9	81	2.64	34	4.03	2.27	2.75	228.4	45.56	7.2
2	0	36	0	2.6	35	0	1	171	71	24.28	37.76	1763.2	676.1	101	3.9	43.7	5.58	2.3	2.04	440.4	28.74	8.08
2	0	41	0	3.84	24	0	1	170	59.5	20.59	32.45	1270.8	467.2	100	2.93	42.3	5.85	2.23	2.05	529.8	202.47	13.48
2	0	56	1	5.19	18	0	1	165	64	23.51	28.43	887.9	426.5	114	3.83	41.8	4.79	2.34	1.39	264.2	81.72	4.42
3	1	38	0	2.68	54	0	1	175	77	25.14	35.91	1651.3	385.4	116	3.42	43.5	5.23	2.31	3	1146	354.18	14.4
3	1	55	0	5.15	58	1	1	174	79.5	26.26	21.65	877.7	281.9	93	3.27	43.1	4.03	2.17	2.4	197.5	287.87	15.07
3	1	57	1	2.3	15	1	1	157	62	25.15	39.96	1346.3	495.4	167	5.49	44.7	6.32	2.34	2.61	122.6	183.74	12.22
3	1	33	0	4.45	41	0	1	165	48	17.63	24.7	1131.8	601.5	127	4.31	50.6	5.06	2.49	2.5	291.4	179.76	13.51
3	1	45	1	2.84	96	0	1	165	53	19.47	46.85	1204.8	649.3	130	4.39	45.6	5.63	2.6	3.19	1922.1	208.68	13.42
3	1	58	0	3.91	17	0	1	170	68	23.53	27.7	1088.8	535.4	95	2.9	47.3	7.13	2.32	2.25	250.1	171.99	9.34
3	1	46	0	3.12	119	0	1	170	57.5	19.9	30.23	1406.4	489.1	99	3.37	44.2	5.4	2.42	3.44	801.4	168.35	12.07
3	1	55	1	2.62	49	1	1	160	52	20.31	31.01	1213.5	545.2	114	3.61	48.1	4.55	2.4	2.47	182.2	140.26	9.67
3	1	58	0	4.89	75	1	1	170	73	25.26	21.2	905.3	432.4	101	3.41	36.3	4.47	1.99	3.73	1234	238.79	14.41
3	1	52	0	5.21	39	0	1	168	58.9	20.87	29.53	885.1	448	125	4.32	44.8	5.23	2.5	2.35	705.7	136.21	11.71
3	1	45	0	2.6	16	0	1	168	74	26.22	36.17	1645.4	602.7	89	2.91	42.7	6.05	2.28	2.5	217.2	121.32	10.76
3	1	56	0	4.67	10	0	1	168	62	21.97	10.98	946.1	535.4	115	3.84	30.3	4.48	2.18	1.47	164.8	108.63	7.13
3	1	36	1	6.51	22	0	1	160	48	18.75	17.4	642.6	341.8	111	3.78	46.1	5.7	2.43	2.17	358.7	99.32	13.52
3	1	41	0	5.58	39	0	1	165	57	20.94	24.08	895.6	621.9	115	3.59	44.4	4.31	2.17	1.28	437.3	89.13	8.99
3	1	48	0	3.52	92	0	1	162	62.2	23.7	32.41	1245.7	505.9	102	3.5	43.3	4.79	2.49	2.89	3101.9	269.82	13.91
3	1	42	1	4.27	27	0	1	155	51.5	21.44	22.31	869.4	447.1	112	3.76	43.7	4.95	1.8	2.52	887.9	167.38	9.75
3	1	48	0	4.88	23	1	1	155	55	22.89	27.34	956	452.8	132	4.35	42.1	4.5	2.03	1.96	192.4	66.35	12.25
3	1	24	0	7.32	15	0	1	170	59	20.42	20.57	799.8	454.1	87	2.77	26.4	5.76	2.03	2.15	373.9	60.67	14.61
3	1	35	0	3.84	44	0	1	165	57	20.94	24.78	1249.9	479.5	88	2.77	46.7	3.42	2.53	0.96	202.2	59.44	12.24
3	1	47	0	5.89	11	1	1	169	58	20.31	28.97	813.7	322	97	3.51	29.3	3.94	2	1.6	149.2	45.26	13.92
3	1	38	0	2.54	30	0	1	165	70.1	25.75	38.19	1735.6	710.5	111	3.58	40.4	6.12	2.07	3.76	717.8	45.13	13.32
3	1	51	1	3.19	82	0	1	165	80	29.38	33.76	1037.4	618.4	101	3.91	41	5.54	2.56	2.3	687	124.39	11.11
3	1	33	0	4.83	13	0	1	175	104	33.96	38	1052.1	656.2	99	3.36	38.7	6.03	2.06	2.72	1290	215.64	14.25
3	1	37	0	3.25	233	0	1	175	53	17.31	33.76	1441.3	492.6	95	3.08	41.3	6.4	2.47	3.21	1552	311.1	15.29
3	1	50	0	6.6	31	0	1	162	54.5	20.77	30.6	731.3	541.8	72	3.1	39.2	5.04	2.25	2.28	236.6	111.36	11.24
3	1	44	1	4.08	37	0	1	158	59	20.43	24.08	888.2	429.5	109	3.67	42.5	4.5	2.44	1.57	417.6	229.36	9.1
3	1	21	0	5.31	13	0	1	174	64.4	21.27	19.56	1054.2	441.8	114	3.73	42.7	4.25	2.23	1.82	286.6	190.17	11.6
3	1	23	0	3.86	12	0	1	176	56	18.08	32.45	1357.9	548.1	127	4.32	47.4	4.77	2.35	3	230.8	178.17	15.23
3	1	49	0	3.25	28	0	1	158	59.5	23.83	24.37	1331.3	653	85	3.03	46	4.23	2.28	2.72	276.8	170.09	14.1
3	1	52	1	5.04	64	0	1	167	67	24.02	22.82	727.8	542.2	117	4.17	39.4	5	2.14	1.3	403.3	285.33	9.96
